# Supplementary material for: Screening for High-Yielding Pyruvate and Acetaldehyde Yeasts and Their Application in Improving the Stability of Anthocyanin in Mulberry Wine
Source: Foods. 2025 Jun 27;14(13):2278. doi: 10.3390/foods14132278 (PMC12248806; doi:10.3390/foods14132278)
Supplement: Supplementary file 1 [file foods-14-02278-s001.zip]

Archive with 1 entries (1 files):
- foods-3621209-SI.pdf
